# Supplementary material for: Exhaled Hydrogen as a Marker of Intestinal Fermentation Is Associated with Diarrhea in Kidney Transplant Recipients
Source: J Clin Med. 2021 Jun 28;10(13):2854. doi: 10.3390/jcm10132854 (PMC8267713; doi:10.3390/jcm10132854)
Supplement: Supplementary file 1 [file jcm-10-02854-s001.zip]

Archive with 1 entries (1 files):
- jcm-1247433-supplementary.pdf
